# Supplementary material for: TTLL1 and TTLL4 polyglutamylases are required for the neurodegenerative phenotypes in pcd mice
Source: PLoS Genet. 2022 Apr 11;18(4):e1010144. doi: 10.1371/journal.pgen.1010144 (PMC9022812; doi:10.1371/journal.pgen.1010144)
Supplement: S1 Data — (XLSX) [file pgen.1010144.s003.xlsx]

## Sheet: Figure 1B
	CB1	CB2	CB3	CX1	CX2	CX3	OB1	OB2	OB3	TS1	TS2	TS3	KD1	KD2	KD3	LV1	LV2	LV3
Agtpbp1	3508.19	3435.97	3342.8	2472.94	2454.92	2491.08	1547.72	1312.04	1356.56	3724.49	5550.86	6938.68	388.587	351.762	338.979	134.73	121.024	102.687
Ttll1	536.561	471.271	392.517	834.316	800.569	759.664	815.597	738.035	761.581	1171.73	1171.98	1221.11	199.697	200.896	185.668	72.906	66.7757	81.4503
Ttll2	2.13597	2.21995	2.22115	0.943975	0.639123	0.656514	7.38927	7.82594	7.74556	469.969	415.691	952.33	41.8142	41.2637	84.3636	1.02009	1.02256	3.45679
Ttll3	865.697	815.586	910.475	145.989	145.666	145.686	231.945	185.755	208.56	5647.29	4111.93	6233.14	55.0611	65.1917	86.1636	18.6193	19.7638	23.7017
Ttll4	375.553	278.054	240.461	103.981	108.161	101.533	187.915	169.585	169.223	2758.21	2551.54	2723.09	321.744	307.305	269.279	153.823	151.897	135.213
Ttll5	1576.16	1406.97	1614.25	356.254	322.75	361.602	360.386	337.433	349.304	6349.54	5966.88	6790.99	206.198	187.524	177.196	190.507	166.263	220.109
Ttll6	6.77043	3.4443	7.02362	2.84968	2.2026	3.07119	2.96026	2.92073	5.16799	3122.71	3489.19	5387.19	0.574249	0.828759	0.802611	0.104873	0.111476	0.082052
Ttll7	7167.71	6707.02	6553.36	8003.19	7738.86	7589.65	5674.03	6020.24	6071.63	6189.17	6542.3	9722.18	101.827	111.822	108.651	98.9078	83.5705	89.5707
Ttll8	39.2224	31.8465	39.4589	27.5042	29.494	29.5933	39.2693	49.8043	44.8445	9051.15	12382.9	22630.7	4.19365	2.89478	3.82944	2.47385	2.39496	3.1803
Ttll9	135.39	121.595	145.692	39.0651	34.1159	35.4412	18.9494	15.7489	14.5179	13723.7	17263.4	33241.1	14.7015	14.9341	22.2171	1.10716	1.50558	2.37059
Ttll10	3.01265	1.22683	2.34645	1.13474	1.90248	1.09198	0.753605	4.25512	1.43882	20473	11622.4	26339.9	287.439	377.852	311.64	5.45195	7.96745	5.81317
Ttll11	632.746	670.996	603.001	1121.82	1123.4	1082.78	445.791	447.052	443.636	2563.28	2385.33	4728.33	6.39725	6.97081	7.60924	5.47013	5.47459	3.5208
Ttll12	389.642	340.274	313.786	231.822	228.736	221.327	309.766	292.333	265.1	536.864	968.258	578.684	368.347	397.432	446.274	244.837	259.129	242.666
Ttll13	1.21075	0.434477	0.911398	0.369608	0.345225	0.287108	0.410644	0.888666	0.418088	3487.54	3729.26	6530.15	1.75124	2.19265	2.26044	1.61268	1.29017	1.64844
	CB		CX		OB		TS		KD		LV
Gene	Ave	SE	Ave	SE	Ave	SE	Ave	SE	Ave	SE	Ave	SE
Agtpbp1	3428.98	23.936	2472.98	5.2194	1405.44	36.1462	5404.68	465.365	359.776	7.4352	119.48	4.6411
Ttll1	466.783	20.8211	798.183	10.7916	771.738	11.4795	1188.28	8.2098	195.421	2.4442	73.7107	2.1276
Ttll2	2.1924	0.0141	0.7465	0.0494	7.6536	0.0671	612.663	85.2773	55.8138	7.1379	1.8331	0.4059
Ttll3	863.919	13.7033	145.78	0.0523	208.753	6.6672	5330.79	316.23	68.8055	4.5793	20.6949	0.7696
Ttll4	298.023	20.1278	104.558	0.9676	175.575	3.0856	2677.61	31.9226	299.443	7.8237	146.978	2.9542
Ttll5	1532.46	31.8504	346.869	6.0789	349.041	3.3137	6369.14	119.052	190.306	4.2434	192.293	7.7848
Ttll6	5.7461	0.5766	2.7078	0.1303	3.683	0.3713	3999.7	350.883	0.7352	0.0404	0.0995	0.0044568
Ttll7	6809.36	92.2901	7777.24	60.4552	5921.97	62.4273	7484.55	561.725	107.433	1.4744	90.683	2.2312
Ttll8	36.8426	1.2495	28.8639	0.3402	44.6394	1.5215	14688.2	2043.02	3.6393	0.1934	2.683	0.1248
Ttll9	134.225	3.4903	36.2074	0.7396	16.4054	0.6604	21409.4	3001.73	17.2842	1.2337	1.6611	0.1865
Ttll10	2.1953	0.2605	1.3764	0.1317	2.1492	0.5357	19478.4	2138.79	325.644	13.5114	6.4109	0.3926
Ttll11	635.581	9.8399	1109.34	6.6415	445.493	0.4986	3225.65	376.548	6.9924	0.175	4.8218	0.3253
Ttll12	347.901	11.1136	227.295	1.557	289.066	6.4984	694.602	68.6797	404.017	11.3676	248.877	2.5819
Ttll13	0.8522	0.113	0.334	0.0001	0.5725	0.0791	4582.32	488.206	2.0681	0.0798	1.5171	0.057

## Sheet: Figure 2C, 2D
Figure 2C
	WT					pcd3J							Ttll1KO/pcd3J
Day1	100.8	239.5	188.3	182.3		28.6	74.6	117.5	93.3	45.9			132.5	180.1	173.5	148.6	220.3	191	182	133.9	189.9
Day2	137	300	300	202.9		13.8	82.2	127.1	69.1	44.5			153.1	228.3	212	164	218.1	206.5	163	172.9	185.1
Day3	158.5	232.6	250.1	258.7		24.4	30	98.9	68.1	54.6			174.47	236.77	193.83	172.47	169.77	211.53	181.53	220.73	200.17
Day4	169.3	262.8	268.4	282.1		16.2	40.6	84.5	74	44.6			191.6	255.7	300	191.7	173.7	225.1	213.7	237.8	208.2
Day5	172.3	264.5	288.1	300		19	41.7	50.3	76.3	42.8			165.5	300	300	159.2	192.7	215.2	143	203.2	199.7
Figure 2D
	WT											pcd3J					Ttll4KO/pcd3J
Day 1	250.1	244.7	118	137.3	186.6	148.1	118.3	138.2	112.5	132.5		76.6	73.3	102	117.5		66.1	283.3	205.2	182.5	137.1	127.3	143.8	144
Day 2	284.6	246	199.3	188.2	241	174.9	167.3	170.8	133.8	132.7		72.3	99.4	89.1	101		94.4	260.4	272.2	290.5	156.9	130.4	126.6	156.6
Day 3	300	296.3	208.8	225.1	300	163.1	213.7	198.7	160.6	184.3		78	86.1	89.6	111		72.8	300	300	225.5	144.7	128.2	126.6	158
Day 4	300	300	265.1	246.8	300	188	193.6	218.2	177.8	175.9		83.4	85.6	81.9	117.2		126.4	300	300	300	151.9	219.8	160.9	178.4
Day 5	300	300	254.3	246.4	300	189	226.3	196.5	258.9	179.7		83.7	79.4	83.9	120.4		102.5	300	241.1	300	164.7	256	166.8	196.9

## Sheet: Figure 4B
Figure 4B a
	WT	pcd	Ttll1KO	Ttll1KO/pcd		WT	pcd	Ttll1KO	Ttll1KO/pcd		WT	pcd	Ttll1KO	Ttll1KO/pcd
Car8	0.9671	0.0316	1.0371	0.9387	Pcp2	1.0043	0.0459	0.952	0.9961	Ppp1r17	0.943	0.022	0.9837	0.944
	0.9906	0.0136	1.0095	1.0534		0.9529	0.0356	0.9915	1.0715		1.0277	0.0214	1.0473	1.1056
	1.0423	0.0187	1.0596	1.1454		1.0432	0.0286	0.9825	1.1102		1.0295	0.021	1.1117	1.1148
Figure 4B b
	WT	pcd	Ttll4KO	Ttll4KO/pcd		WT	pcd	Ttll4KO	Ttll4KO/pcd		WT	pcd	Ttll4KO	Ttll4KO/pcd
Car8	1.01	0.0222	0.9223	0.9726	Pcp2	0.9336	0.0042052	0.9769	0.8872	Ppp1r17	1.163	0.0099096	1.0999	1.1801
	0.969	0.0127	0.952	1.0078		1.0564	0.0037944	0.8877	0.9239		0.837	0.0095504	1.134	1.14
	1.0211	0.0357	0.8913	0.8533		1.01	0.0027098	0.9	0.8788		1.001	0.0105	1.03	0.9684

## Sheet: Figure 5C, 5D
Figure 5C
	WT	pcd	Ttll1KO	Ttll1KO/pcd		WT	pcd	Ttll1KO	Ttll1KO/pcd
GT335	1	1.6094	0.5656	0.7625	polyE	1	1.9149	0.0988	0.5653
	1	1.4992	0.1083	0.218		1	1.4508	0.0279	0.3934
	1	1.9611	0.1678	0.3198		1	2.8571	0.0153	0.4541
	1	1.1512	0.2907	0.343		1	2.3411	0.0122	0.2295
						1	2.1366	0.1342	0.3006
Figure 5D
	WT	pcd	Ttll4KO	Ttll4KO/pcd		WT	pcd	Ttll4KO	Ttll4KO/pcd
GT335	1	1.1384	0.5371	1.4782	polyE	1	1.3253	0.5654	1.9551
	1	2.879	1.0005	2.4595		1	1.9965	1.0776	2.6503
	1	1.2426	0.8665	1.3499		1	1.3957	1.2785	1.279
	1	1.4452	0.8326	1.7655		1	1.4494	0.8335	1.9678
	1	1.2998	0.7627	1.208		1	1.5183	1.0145	2.0507
	1	1.4302	0.9738	2.8216		1	1.7375	0.5809	4.9123

## Sheet: Figure 10B
Figure 10B
Sperm count (x10^5)
WT	pcd3J	Ttll4KO	Ttll4KO/pcd3J	Ttll1KO	Ttll1KO/pcd3J
114	9.6	145	2.8	21.6	5.5
230	12.8	122	17.8	54.3	37.7
197	8.8	513	17.6	1.5	30.2
204	9.6	452	7.6	20.5	141
323	5.2	426	15		1.6
128.5	17.5		19.8
371

## Sheet: Figure S2B
Figure S2B
	WT																		pcd3J										Ttll5KO/pcd3J									Ttll7KO/pcd3J					Ttll11KO/pcd3J
Day1	219.7	265.5	236.2	154.4	206.8	221.3	206.8	118.3	124.5	127.5	147.2	169.8	226.2	162.8	144.9	180.8	168.6		67.5	79.9	86.6	63.9	87.5	95.7	54.4	38.2	86.1		100.8	117.4	92.1	97.4	54	47.4	72.5	75		55.73	41.8	60.8	35.8		35.9	49.8	16.6	64.1	39	41.1	86.1
Day2	209.5	300	289.5	212.3	258.9	291.5	208.5	167.6	155.1	155.3	177.6	230.5	174.3	247.2	195.7	199.8	183.8		44.4	101.8	86.5	68.9	69.2	54.2	75.7	39.9	86.6		74.5	86.2	58.8	54.4	60	74.9	53.9	55.9		56.47	59.7	46	42.1		50.7	34.4	7.97	45.67	37.23	61.8	57
Day3	181.2	300	244.7	238.9	200.1	300	200.2	183.8	156.5	170.4	227.3	300	277.7	282.5	241.4	216	204.9		51.1	82.9	109.4	62.5	80.6	77	72	31.1	71		68.9	136.4	84.7	56	53.8	72	61	65		46.5	64.2	50.47	39.3		30.7	36.2	8.8	44.5	35.2	27.9	80.8
Day4	233.4	300	291.4	249.5	184.8	300	172.4	209.1	198.1	179	203.9	295.4	239.9	262.4	300	265.5	246.7		76	77.5	92	56.3	80.9	59.5	79.8	40.6	103.5		73	128	70.4	78.5	57.5	57.1	72.3	62.7		58.5	65.2	52.53	65.4		58.4	38.2	14.2	30.7	38.9	58.9	68.5
Day5	294.5	300	233.2	219.5	300	300	190.9	195.9	209.9	207.3	200.7	300	236.8	292.8	300	273.6	245.3		64.6	93.1	110.7	71	96.3	85.7	69.3	34.2	89.5		82.2	114.9	112	75	86.3	76.2	86.2	90.5		54.7	59.6	58.37	47.5		51.3	30.5	21.5	44	51.8	33	56.8
